# Supplementary material for: Emotion regulation shows an age- and sex-specific moderating effect on the relationship between chronic stress and cognitive performance
Source: Sci Rep. 2024 Feb 6;14:3028. doi: 10.1038/s41598-024-52756-3 (PMC10847168; doi:10.1038/s41598-024-52756-3)
Supplement: Supplementary file 1 — Supplementary Tables. [file 41598_2024_52756_MOESM1_ESM.xlsx]

## Sheet: T1
Supplementary Table T1. Correlation between stress level and cognitive performance
MoCA domain	r [95% CI]	t (DF)	P
Executive functions	-0.06 [-0.15, 0.02]	-1.541 (564)	0.124
Visuospatial abilities	-0.07 [-0.16, 0.01]	-1.77 (564)	0.077
Language	-0.11 [-0.2, -0.03]	-2.743 (564)	0.006
Attention	-0.11 [-0.19, -0.03]	-2.675 (564)	0.008
Memory	-0.08 [-0.16, 0.01]	-1.827 (564)	0.068
Orientation	0.04 [-0.04, 0.13]	1.049 (564)	0.295
Summary: Correlation analysis showed significant relationships between stress and cognitive performance.
Abbreviations: MoCA: Montreal Cognitive Assessment CI: confidence interval DF: degrees of freedom

## Sheet: T2
Supplementary Table T2. Mean scores (SD) of DERS domains in respect to sex and age groups
DERS domain	Age group	Sex
		Females	Males
Awareness	33+	11.1 (2.6)	10 (3.2)
	50+	9.1 (3)	8.5 (3.1)
	65+	9 (3.1)	7.7 (3)
Clarity	33+	13.3 (2)	13.6 (1.5)
	50+	13.4 (1.6)	13.4 (1.6)
	65+	13 (2)	13.3 (1.7)
Goals	33+	10.9 (2.8)	11.3 (2.7)
	50+	11.6 (2.6)	11.9 (2.7)
	65+	11.3 (2.5)	12.3 (2.4)
Impulse	33+	12.9 (2.1)	13.9 (1.5)
	50+	13.4 (2.1)	13.9 (1.7)
	65+	13.4 (2)	13.6 (1.9)
Non-acceptance	33+	12.7 (2.5)	13.4 (2)
	50+	12.7 (2.3)	13.2 (2.1)
	65+	12.3 (3)	12.7 (2.6)
Strategy	33+	12.9 (2.6)	14 (1.5)
	50+	13 (2.3)	13.9 (1.7)
	65+	13.4 (2)	13.7 (1.9)
Summary: Mean values of emotional regulation difficulties illustrate sex-specific changes with age in individual domains.
Abbreviations: DERS: Difficulties in Emotion Regulation Scale SD: standard deviation

## Sheet: T3
Supplementary Table T3. Two-way ANOVA of differences in DERS domains' scores in respect to sex and age groups
DERS domain	DF	Sum Sq	Mean Sq	F	P	Part η2 [95% CI]
Awareness
Sex	1	129.033	129.033	14.2864	<0.001	0.02 [0.01, 1.00]
Age group	2	507.296	253.648	28.0837	<0.001	0.09 [0.06, 1.00]
Sex:age group	2	11.8202	5.91009	0.654361	0.52	0.002 [0.00, 1.00]
	562	5075.9	9.03185
Clarity
Sex	1	4.72958	4.72958	1.55293	0.21	0.003 [0.00, 1.00]
Age group	2	5.80351	2.90176	0.952776	0.39	0.003 [0.00, 1.00]
Sex:age group	2	4.50605	2.25302	0.739768	0.48	0.003 [0.00, 1.00]
	563	1714.66	3.04558
Goals
Sex	1	40.8754	40.8754	5.79513	0.016	0.01 [0.00, 1.00]
Age group	2	59.3479	29.6739	4.20703	0.015	0.01 [0.00, 1.00]
Sex:age group	2	11.3074	5.6537	0.801556	0.45	0.003 [0.00, 1.00]
	562	3964.02	7.05341
Impulse
Sex	1	50.5287	50.5287	14.0508	<0.001	0.02 [0.01, 1.00]
Age group	2	6.44424	3.22212	0.895993	0.41	0.003 [0.00, 1.00]
Sex:age group	2	12.6449	6.32247	1.75813	0.17	0.006 [0.00, 1.00]
	563	2024.63	3.59614
Non-acceptance
Sex	1	40.9454	40.9454	7.20991	0.007	0.01 [0.00, 1.00]
Age group	2	26.9867	13.4934	2.37599	0.094	0.008 [0.00, 1.00]
Sex:age group	2	3.65367	1.82684	0.32168	0.73	0.001 [0.00, 1.00]
	563	3197.3	5.67905
Strategy
Sex	1	83.7662	83.7662	20.1162	<0.001	0.03 [0.01, 1.00]
Age group	2	1.40337	0.701687	0.168508	0.84	0.0006 [0.00, 1.00]
Sex:age group	2	16.4543	8.22716	1.97573	0.14	0.007 [0.00, 1.00]
	563	2344.39	4.16411
Summary: A two-way ANOVA analysis of differences in difficulties with emotion regulation when controlling for age and sex showed that men exhibited greater ER difficulties in Goals, Impulse, Non-acceptance and Strategy, while women demonstrated greater difficulties in Awareness. Apart from Awareness and Goals, there were no age-related differences in ER difficulties.
Abbreviations: DERS: Difficulties in Emotion Regulation Scale DF: degrees of freedom Sum Sq: sum of squares Mean Sq: mean squares Part η2: partial Eta-squared CI: confidence interval

## Sheet: T4
Supplementary Table T4. Mean scores (SD) of selected MoCA CDIS in respect to sex and age groups
MoCA domain	Age group	Sex
		Females	Males
Executive functions	33+	12.2 (1.1)	12.2 (1)
	50+	12 (1.2)	11.8 (1.3)
	65+	11.6 (1.4)	11.3 (1.6)
Memory	33+	13.6 (1.6)	12.8 (2.2)
	50+	12.3 (2.7)	12 (2.5)
	65+	12.4 (2.7)	10.8 (3.1)
Language	33+	5.8 (0.5)	5.6 (0.7)
	50+	5.7 (0.5)	5.5 (0.8)
	65+	5.5 (0.8)	5.3 (0.8)
Attention	33+	11.7 (1.4)	11.1 (1.4)
	50+	10.8 (1.7)	10.5 (1.8)
	65+	10.4 (1.9)	9.7 (2)
Summary: Mean values of cognitive performance illustrate sex-specific changes with age in individual domains.
Abbreviations: MoCA: Montreal Cognitive Assessment SD: standard deviation

## Sheet: T5
Supplementary Table T5. Two-way ANOVA of differences in selected MoCA CDIS in respect to sex and age groups
MoCA CDIS	DF	Sum Sq	Mean Sq	F	P	Part η2 [95% CI]
Executive functions
Sex	1	2.85468	2.85468	1.81866	0.178015	0.003 [0.00, 1.00]
Age group	2	50.3304	25.1652	16.0322	<0.001	0.05 [0.03, 1.00]
Sex:age group	2	2.20423	1.10212	0.702135	0.495959	0.002 [0.00, 1.00]
	563	883.721	1.56966
Memory
Sex	1	100.424	100.424	16.2623	<0.001	0.03 [0.01, 1.00]
Age group	2	233.743	116.871	18.9256	<0.001	0.06 [0.03, 1.00]
Sex:age group	2	36.8279	18.414	2.98187	0.0514993	0.01 [0.00, 1.00]
	563	3476.7	6.17531
Language
Sex	1	4.33558	4.33558	9.17286	0.00256889	0.02 [0.00, 1.00]
Age group	2	8.36491	4.18246	8.8489	<0.001	0.03 [0.01, 1.00]
Sex:age group	2	0.120353	0.0601767	0.127317	0.88048	0.0005 [0.00, 1.00]
	563	266.104	0.472653
Attention
Sex	1	39.4337	39.4337	13.7127	<0.001	0.02 [0.01, 1.00]
Age group	2	177.657	88.8286	30.8892	<0.001	0.10 [0.06, 1.00]
Sex:age group	2	2.94316	1.47158	0.511727	0.599738	0.002 [0.00, 1.00]
	563	1619.03	2.87571
Summary: A two-way ANOVA analysis of differences in cognitive performance when controlling for age and sex showed that men demonstrated significantly lower scores in Memory, Language and Attention than women. At the same time, scores in all cognitive domains decreased significantly with age.
Abbreviations: MoCA: Montreal Cognitive Assessment CDIS: Cognitive Domain Index Score DF: degrees of freedom Sum Sq: sum of squares Mean Sq: mean squares Part η2: partial Eta-squared CI: confidence interval

## Sheet: T6
Supplementary Table T6. Moderation effect of DERS on association between stress and cognition
			Model			Main effect DERS			Main effect stress			Interaction effect
MoCA domain (DV) / DERS domain (IV)	Age group	Sex	F (DF)	P	adj. R2	Estimate (SE)	t	P	Estimate (SE)	t	P	Estimate (SE)	t	P
MoCA: Attention
DERS: Awareness	33+	Females	3.59 (3, 95)	0.0165344	0.07	0.11 (0.05)	2.087	0.04	-0.003 (0.02)	-0.145	0.885	-0.013 (0.01)	-1.98	0.051
	33+	Males	0.74 (3, 90)	0.533799	-0.01	0.057 (0.05)	1.087	0.28	-0.039 (0.03)	-1.171	0.245	0.011 (0.01)	1.014	0.313
	50+	Females	0.51 (3, 105)	0.675225	-0.01	0.018 (0.05)	0.326	0.745	-0.032 (0.03)	-1.185	0.239	-0.002 (0.01)	-0.262	0.794
	50+	Males	1.49 (3, 104)	0.220806	0.01	0.013 (0.06)	0.225	0.823	-0.044 (0.03)	-1.398	0.165	0.015 (0.01)	1.469	0.145
	65+	Females	1.31 (3, 78)	0.275918	0.01	0.06 (0.07)	0.875	0.384	-0.058 (0.04)	-1.496	0.139	0.011 (0.01)	0.895	0.374
	65+	Males	1.72 (3, 70)	0.17035	0.03	-0.06 (0.09)	-0.679	0.499	-0.091 (0.04)	-2.058	0.043	-0.004 (0.01)	-0.297	0.767
DERS: Clarity	33+	Females	2.19 (3, 95)	0.0940378	0.04	0.154 (0.09)	1.656	0.101	-0.021 (0.02)	-0.98	0.33	-0.008 (0.01)	-0.858	0.393
	33+	Males	0.89 (3, 90)	0.447364	0	0.003 (0.11)	0.031	0.975	-0.031 (0.03)	-0.9	0.371	0.025 (0.02)	1.408	0.163
	50+	Females	0.57 (3, 105)	0.635625	-0.01	0.06 (0.11)	0.563	0.575	-0.026 (0.03)	-0.935	0.352	-0.003 (0.02)	-0.178	0.859
	50+	Males	1.27 (3, 104)	0.28805	0.01	-0.143 (0.12)	-1.23	0.222	-0.06 (0.03)	-1.798	0.075	0.002 (0.02)	0.09	0.928
	65+	Females	1.58 (3, 78)	0.20007	0.02	0.143 (0.12)	1.188	0.238	-0.062 (0.04)	-1.437	0.155	-0.022 (0.02)	-1.286	0.202
	65+	Males	1.87 (3, 70)	0.141853	0.03	-0.123 (0.16)	-0.772	0.443	-0.102 (0.05)	-2.155	0.035	0.017 (0.03)	0.628	0.532
DERS: Goals	33+	Females	1.31 (3, 95)	0.276778	0.01	-0.017 (0.06)	-0.305	0.761	-0.04 (0.02)	-1.893	0.061	-0.001 (0.01)	-0.154	0.878
	33+	Males	0.28 (3, 90)	0.841359	-0.02	-0.015 (0.06)	-0.237	0.813	-0.027 (0.04)	-0.711	0.479	0.002 (0.01)	0.235	0.815
	50+	Females	0.86 (3, 105)	0.465887	0	-0.007 (0.07)	-0.1	0.92	-0.037 (0.03)	-1.26	0.21	-0.009 (0.01)	-0.993	0.323
	50+	Males	3.29 (3, 103)	0.0237517	0.06	-0.037 (0.08)	-0.475	0.636	-0.076 (0.04)	-2.111	0.037	-0.023 (0.01)	-2.409	0.018
	65+	Females	0.97 (3, 78)	0.409809	0	0.006 (0.08)	0.07	0.944	-0.063 (0.04)	-1.595	0.115	-0.009 (0.01)	-0.618	0.539
	65+	Males	2.65 (3, 70)	0.0555488	0.06	-0.022 (0.1)	-0.217	0.829	-0.122 (0.05)	-2.61	0.011	0.033 (0.02)	1.75	0.085
DERS: Impulse	33+	Females	1.34 (3, 95)	0.265643	0.01	0.007 (0.08)	0.087	0.931	-0.042 (0.02)	-1.846	0.068	-0.004 (0.01)	-0.502	0.617
	33+	Males	0.68 (3, 90)	0.566601	-0.01	0.012 (0.11)	0.112	0.911	-0.021 (0.03)	-0.635	0.527	0.016 (0.02)	1.068	0.288
	50+	Females	1.11 (3, 105)	0.348031	0	-0.024 (0.09)	-0.26	0.796	-0.041 (0.03)	-1.457	0.148	-0.014 (0.01)	-1.139	0.257
	50+	Males	1 (3, 104)	0.39606	0	-0.008 (0.12)	-0.063	0.95	-0.036 (0.04)	-0.959	0.34	-0.022 (0.03)	-0.804	0.423
	65+	Females	1.28 (3, 78)	0.286077	0.01	-0.04 (0.11)	-0.363	0.718	-0.065 (0.04)	-1.632	0.107	-0.024 (0.02)	-1.029	0.307
	65+	Males	2.74 (3, 70)	0.0499248	0.07	0.021 (0.15)	0.147	0.883	-0.086 (0.04)	-1.969	0.053	0.042 (0.03)	1.519	0.133
DERS: Non-acceptance	33+	Females	4.72 (3, 95)	0.00407824	0.1	0.202 (0.07)	2.929	0.004	-0.016 (0.02)	-0.81	0.42	-0.005 (0.01)	-0.729	0.468
	33+	Males	0.59 (3, 90)	0.625635	-0.01	-0.079 (0.09)	-0.887	0.377	-0.037 (0.03)	-1.084	0.281	0.011 (0.01)	0.797	0.428
	50+	Females	1.2 (3, 105)	0.314405	0.01	0.102 (0.07)	1.402	0.164	-0.021 (0.03)	-0.76	0.449	0.006 (0.01)	0.446	0.657
	50+	Males	5.24 (3, 104)	0.00208507	0.11	0.172 (0.09)	1.929	0.057	-0.013 (0.03)	-0.404	0.687	-0.049 (0.01)	-3.395	<0.001
	65+	Females	1.25 (3, 78)	0.299161	0.01	0.053 (0.08)	0.693	0.491	-0.062 (0.04)	-1.461	0.148	-0.011 (0.01)	-0.978	0.331
	65+	Males	2.49 (3, 70)	0.0671537	0.06	-0.007 (0.09)	-0.073	0.942	-0.091 (0.04)	-2.17	0.033	0.026 (0.02)	1.577	0.119
DERS: Strategy	33+	Females	1.45 (3, 95)	0.233388	0.01	0.053 (0.07)	0.763	0.447	-0.034 (0.02)	-1.574	0.119	-0.004 (0.01)	-0.534	0.595
	33+	Males	1.05 (3, 90)	0.373822	0	-0.174 (0.11)	-1.563	0.122	-0.047 (0.03)	-1.381	0.171	0.008 (0.02)	0.421	0.675
	50+	Females	0.92 (3, 105)	0.435749	0	-0.065 (0.08)	-0.802	0.425	-0.046 (0.03)	-1.553	0.124	-0.006 (0.01)	-0.504	0.615
	50+	Males	2.25 (3, 104)	0.0870296	0.03	0.19 (0.16)	1.195	0.235	-0.034 (0.04)	-0.898	0.371	-0.032 (0.02)	-2.09	0.039
	65+	Females	0.96 (3, 78)	0.417125	0	0.075 (0.14)	0.551	0.583	-0.052 (0.04)	-1.213	0.229	-0.011 (0.02)	-0.5	0.618
	65+	Males	1.98 (3, 70)	0.124423	0.04	0.026 (0.14)	0.193	0.848	-0.085 (0.04)	-1.992	0.05	0.021 (0.02)	0.983	0.329
MoCA: Language
DERS: Awareness	33+	Females	1.03 (3, 95)	0.382471	0	0.023 (0.02)	1.265	0.209	-0.006 (0.01)	-0.773	0.441	0.001 (0)	0.526	0.6
	33+	Males	3.35 (3, 90)	0.0223613	0.07	0.066 (0.02)	2.839	0.006	-0.029 (0.01)	-1.997	0.049	0.008 (0)	1.714	0.09
	50+	Females	2.72 (3, 105)	0.0485093	0.05	0.033 (0.02)	1.947	0.054	-0.014 (0.01)	-1.661	0.1	0.004 (0)	1.36	0.177
	50+	Males	1.9 (3, 104)	0.133869	0.02	0.041 (0.02)	1.7	0.092	-0.015 (0.01)	-1.087	0.279	0.006 (0)	1.404	0.163
	65+	Females	1.11 (3, 78)	0.350067	0	0.022 (0.03)	0.738	0.463	-0.017 (0.02)	-0.987	0.327	0.007 (0.01)	1.366	0.176
	65+	Males	2 (3, 70)	0.12232	0.04	0.004 (0.04)	0.095	0.925	-0.044 (0.02)	-2.353	0.021	-0.003 (0.01)	-0.456	0.649
DERS: Clarity	33+	Females	0.6 (3, 95)	0.618514	-0.01	-0.004 (0.03)	-0.123	0.903	-0.004 (0.01)	-0.561	0.576	0.003 (0)	0.893	0.374
	33+	Males	1.07 (3, 90)	0.364435	0	0.028 (0.05)	0.578	0.565	-0.017 (0.02)	-1.089	0.279	0.009 (0.01)	1.096	0.276
	50+	Females	1.23 (3, 105)	0.30098	0.01	-0.013 (0.03)	-0.373	0.71	-0.015 (0.01)	-1.733	0.086	-0.006 (0.01)	-0.934	0.353
	50+	Males	1.13 (3, 104)	0.339558	0	0.007 (0.05)	0.141	0.888	-0.019 (0.01)	-1.326	0.188	-0.011 (0.01)	-1.338	0.184
	65+	Females	1.56 (3, 78)	0.205028	0.02	0.097 (0.05)	1.871	0.065	-0.008 (0.02)	-0.41	0.683	-0.005 (0.01)	-0.624	0.534
	65+	Males	2.33 (3, 70)	0.0814083	0.05	-0.053 (0.07)	-0.781	0.438	-0.046 (0.02)	-2.302	0.024	0.011 (0.01)	0.905	0.368
DERS: Goals	33+	Females	0.3 (3, 95)	0.82602	-0.02	-0.006 (0.02)	-0.327	0.745	-0.006 (0.01)	-0.825	0.411	0 (0)	0.141	0.888
	33+	Males	1.68 (3, 90)	0.176602	0.02	-0.048 (0.03)	-1.734	0.086	-0.034 (0.02)	-2.036	0.045	-0.004 (0)	-0.947	0.346
	50+	Females	3.24 (3, 105)	0.0250116	0.06	-0.027 (0.02)	-1.218	0.226	-0.021 (0.01)	-2.357	0.02	-0.005 (0)	-1.747	0.083
	50+	Males	2.68 (3, 103)	0.0508753	0.05	-0.018 (0.03)	-0.539	0.591	-0.03 (0.02)	-1.904	0.06	-0.009 (0)	-2.155	0.033
	65+	Females	0.59 (3, 78)	0.624475	-0.02	-0.007 (0.04)	-0.186	0.853	-0.017 (0.02)	-1.029	0.307	0.005 (0.01)	0.761	0.449
	65+	Males	2.02 (3, 70)	0.11923	0.04	0.002 (0.04)	0.051	0.96	-0.045 (0.02)	-2.207	0.031	0.005 (0.01)	0.62	0.537
DERS: Impulse	33+	Females	0.44 (3, 95)	0.728335	-0.02	-0.015 (0.03)	-0.511	0.61	-0.005 (0.01)	-0.611	0.543	0.002 (0)	0.69	0.492
	33+	Males	0.62 (3, 90)	0.603746	-0.01	-0.017 (0.05)	-0.332	0.74	-0.02 (0.02)	-1.296	0.198	0.003 (0.01)	0.366	0.715
	50+	Females	1.8 (3, 105)	0.152365	0.02	-0.024 (0.03)	-0.827	0.41	-0.019 (0.01)	-2.092	0.039	-0.004 (0)	-0.91	0.365
	50+	Males	2.26 (3, 104)	0.086183	0.03	0.036 (0.05)	0.697	0.487	0 (0.02)	0.023	0.982	-0.026 (0.01)	-2.255	0.026
	65+	Females	1.05 (3, 78)	0.37487	0	0.057 (0.05)	1.215	0.228	-0.012 (0.02)	-0.719	0.474	0.006 (0.01)	0.581	0.563
	65+	Males	3.21 (3, 70)	0.0282997	0.08	0.04 (0.06)	0.644	0.522	-0.036 (0.02)	-1.938	0.057	0.015 (0.01)	1.279	0.205
DERS: Non-acceptance	33+	Females	0.29 (3, 95)	0.830789	-0.02	0.006 (0.03)	0.257	0.798	-0.005 (0.01)	-0.728	0.468	0 (0)	-0.032	0.974
	33+	Males	0.8 (3, 90)	0.499337	-0.01	0.021 (0.04)	0.511	0.611	-0.016 (0.02)	-1.029	0.306	-0.005 (0.01)	-0.801	0.425
	50+	Females	1.48 (3, 105)	0.225173	0.01	-0.007 (0.02)	-0.289	0.773	-0.015 (0.01)	-1.706	0.091	-0.005 (0)	-1.25	0.214
	50+	Males	1.9 (3, 104)	0.134738	0.02	0.011 (0.04)	0.282	0.778	-0.012 (0.01)	-0.833	0.407	-0.013 (0.01)	-2.009	0.047
	65+	Females	1.05 (3, 78)	0.376749	0	0.046 (0.03)	1.396	0.167	-0.009 (0.02)	-0.466	0.642	0 (0)	-0.099	0.921
	65+	Males	4.21 (3, 70)	0.00846737	0.12	-0.045 (0.04)	-1.153	0.253	-0.05 (0.02)	-2.856	0.006	0.017 (0.01)	2.506	0.015
DERS: Strategy	33+	Females	0.35 (3, 95)	0.787284	-0.02	-0.012 (0.02)	-0.485	0.629	-0.007 (0.01)	-0.962	0.339	0 (0)	0.119	0.905
	33+	Males	0.89 (3, 90)	0.450823	0	-0.047 (0.05)	-0.916	0.362	-0.023 (0.02)	-1.5	0.137	-0.001 (0.01)	-0.161	0.872
	50+	Females	1.81 (3, 105)	0.149218	0.02	-0.027 (0.03)	-1.063	0.29	-0.02 (0.01)	-2.201	0.03	-0.003 (0)	-0.757	0.451
	50+	Males	2.73 (3, 104)	0.0476583	0.05	0.089 (0.07)	1.319	0.19	-0.011 (0.02)	-0.701	0.485	-0.017 (0.01)	-2.534	0.013
	65+	Females	1.13 (3, 78)	0.342134	0	0.05 (0.06)	0.867	0.389	-0.01 (0.02)	-0.551	0.583	0.005 (0.01)	0.487	0.628
	65+	Males	2.11 (3, 70)	0.106712	0.04	0.006 (0.06)	0.1	0.92	-0.04 (0.02)	-2.197	0.031	0.007 (0.01)	0.751	0.455
MoCA: Memory
DERS: Awareness	33+	Females	3.08 (3, 95)	0.0310765	0.06	0.084 (0.06)	1.327	0.188	-0.008 (0.03)	-0.285	0.776	-0.016 (0.01)	-2.056	0.043
	33+	Males	0.53 (3, 90)	0.6648	-0.02	0.063 (0.08)	0.78	0.438	-0.058 (0.05)	-1.128	0.262	0.009 (0.02)	0.52	0.604
	50+	Females	0.32 (3, 105)	0.812777	-0.02	-0.075 (0.09)	-0.844	0.4	-0.005 (0.04)	-0.122	0.903	-0.008 (0.01)	-0.532	0.596
	50+	Males	1.46 (3, 104)	0.23094	0.01	0.071 (0.08)	0.893	0.374	-0.03 (0.04)	-0.684	0.496	0.025 (0.01)	1.826	0.071
	65+	Females	1.06 (3, 78)	0.370667	0	0.024 (0.1)	0.241	0.81	-0.08 (0.06)	-1.435	0.155	0.018 (0.02)	1.011	0.315
	65+	Males	1.33 (3, 70)	0.271773	0.01	-0.059 (0.14)	-0.423	0.674	-0.132 (0.07)	-1.88	0.064	-0.007 (0.02)	-0.317	0.752
DERS: Clarity	33+	Females	2.8 (3, 95)	0.0444007	0.05	0.217 (0.11)	1.969	0.052	-0.028 (0.03)	-1.094	0.277	-0.017 (0.01)	-1.56	0.122
	33+	Males	0.57 (3, 90)	0.633044	-0.01	-0.065 (0.16)	-0.396	0.693	-0.059 (0.05)	-1.123	0.264	0.022 (0.03)	0.786	0.434
	50+	Females	0.22 (3, 105)	0.879847	-0.02	0.138 (0.17)	0.799	0.426	0.007 (0.05)	0.148	0.882	0.006 (0.03)	0.188	0.851
	50+	Males	1.15 (3, 104)	0.332093	0	-0.255 (0.16)	-1.567	0.12	-0.063 (0.05)	-1.342	0.182	-0.011 (0.03)	-0.41	0.683
	65+	Females	2.1 (3, 78)	0.106966	0.04	0.215 (0.17)	1.257	0.213	-0.096 (0.06)	-1.574	0.12	-0.047 (0.02)	-1.957	0.054
	65+	Males	1.66 (3, 70)	0.183502	0.03	-0.208 (0.25)	-0.818	0.416	-0.149 (0.08)	-1.983	0.051	0.034 (0.04)	0.77	0.444
DERS: Goals	33+	Females	1.57 (3, 95)	0.201071	0.02	-0.042 (0.07)	-0.634	0.528	-0.053 (0.03)	-2.089	0.039	-0.002 (0.01)	-0.213	0.832
	33+	Males	0.65 (3, 90)	0.586846	-0.01	-0.021 (0.09)	-0.227	0.821	-0.035 (0.06)	-0.618	0.538	0.013 (0.01)	0.89	0.376
	50+	Females	0.12 (3, 105)	0.946859	-0.02	0.05 (0.12)	0.431	0.667	0 (0.05)	0.002	0.999	-0.008 (0.02)	-0.533	0.595
	50+	Males	2.67 (3, 103)	0.0514274	0.05	-0.049 (0.11)	-0.449	0.655	-0.077 (0.05)	-1.521	0.131	-0.033 (0.01)	-2.378	0.019
	65+	Females	1.3 (3, 78)	0.282087	0.01	0.011 (0.12)	0.096	0.924	-0.085 (0.06)	-1.515	0.134	-0.027 (0.02)	-1.294	0.199
	65+	Males	2.26 (3, 70)	0.0891878	0.05	-0.066 (0.17)	-0.397	0.693	-0.184 (0.07)	-2.454	0.017	0.05 (0.03)	1.681	0.097
DERS: Impulse	33+	Females	1.48 (3, 95)	0.225212	0.01	-0.048 (0.1)	-0.478	0.634	-0.054 (0.03)	-1.994	0.049	-0.001 (0.01)	-0.128	0.898
	33+	Males	1.63 (3, 90)	0.187009	0.02	-0.001 (0.17)	-0.008	0.994	-0.037 (0.05)	-0.734	0.465	0.044 (0.02)	1.893	0.062
	50+	Females	0.19 (3, 105)	0.902636	-0.02	-0.049 (0.15)	-0.324	0.747	-0.016 (0.05)	-0.349	0.728	-0.01 (0.02)	-0.473	0.637
	50+	Males	0.91 (3, 104)	0.437535	0	-0.117 (0.17)	-0.682	0.497	-0.023 (0.05)	-0.447	0.656	-0.04 (0.04)	-1.043	0.299
	65+	Females	1.23 (3, 78)	0.304484	0.01	-0.088 (0.16)	-0.563	0.575	-0.089 (0.06)	-1.561	0.123	-0.034 (0.03)	-1.026	0.308
	65+	Males	1.63 (3, 70)	0.189275	0.03	-0.056 (0.24)	-0.239	0.812	-0.134 (0.07)	-1.89	0.063	0.044 (0.04)	0.993	0.324
DERS: Non-acceptance	33+	Females	2.51 (3, 95)	0.0633226	0.04	0.15 (0.08)	1.771	0.08	-0.031 (0.02)	-1.297	0.198	-0.006 (0.01)	-0.634	0.528
	33+	Males	1.27 (3, 90)	0.28883	0.01	-0.212 (0.13)	-1.585	0.116	-0.077 (0.05)	-1.49	0.14	0.022 (0.02)	1.085	0.281
	50+	Females	1.06 (3, 105)	0.370041	0	0.199 (0.12)	1.68	0.096	0.013 (0.04)	0.305	0.761	-0.014 (0.02)	-0.653	0.515
	50+	Males	2.67 (3, 104)	0.0514504	0.04	0.207 (0.13)	1.607	0.111	0.002 (0.05)	0.032	0.974	-0.051 (0.02)	-2.434	0.017
	65+	Females	0.83 (3, 78)	0.482865	-0.01	0.065 (0.11)	0.589	0.558	-0.071 (0.06)	-1.161	0.249	-0.003 (0.02)	-0.212	0.833
	65+	Males	1.48 (3, 70)	0.226598	0.02	-0.009 (0.15)	-0.061	0.952	-0.128 (0.07)	-1.886	0.063	0.021 (0.03)	0.778	0.439
DERS: Strategy	33+	Females	1.76 (3, 95)	0.160805	0.02	0.089 (0.08)	1.083	0.281	-0.041 (0.03)	-1.593	0.115	-0.006 (0.01)	-0.753	0.453
	33+	Males	2.39 (3, 90)	0.0736752	0.04	-0.407 (0.17)	-2.446	0.016	-0.092 (0.05)	-1.809	0.074	0.003 (0.03)	0.101	0.92
	50+	Females	0.08 (3, 105)	0.969873	-0.03	-0.044 (0.13)	-0.33	0.742	-0.015 (0.05)	-0.309	0.758	-0.004 (0.02)	-0.203	0.839
	50+	Males	1.59 (3, 104)	0.195946	0.02	-0.018 (0.22)	-0.079	0.937	-0.057 (0.05)	-1.071	0.287	-0.033 (0.02)	-1.529	0.129
	65+	Females	0.73 (3, 78)	0.536249	-0.01	0.028 (0.19)	0.143	0.887	-0.078 (0.06)	-1.267	0.209	-0.009 (0.03)	-0.271	0.787
	65+	Males	1.54 (3, 70)	0.211661	0.02	-0.007 (0.22)	-0.033	0.973	-0.127 (0.07)	-1.863	0.067	0.03 (0.03)	0.865	0.39
MoCA: Visuospatial abilities
DERS: Awareness	33+	Females	0.3 (3, 95)	0.828527	-0.02	0.02 (0.03)	0.785	0.435	0.005 (0.01)	0.395	0.694	-0.002 (0)	-0.665	0.508
	33+	Males	2.71 (3, 90)	0.0496686	0.05	0.032 (0.02)	1.501	0.137	-0.035 (0.01)	-2.627	0.01	0.008 (0)	1.747	0.084
	50+	Females	0.16 (3, 105)	0.922506	-0.02	0.015 (0.03)	0.535	0.594	0.001 (0.01)	0.099	0.921	-0.002 (0)	-0.381	0.704
	50+	Males	0.99 (3, 104)	0.402124	0	0.051 (0.03)	1.631	0.106	-0.002 (0.02)	-0.141	0.888	-0.001 (0.01)	-0.166	0.869
	65+	Females	1.07 (3, 78)	0.36574	0	0.018 (0.03)	0.617	0.539	-0.026 (0.02)	-1.574	0.119	-0.001 (0.01)	-0.234	0.815
	65+	Males	4.46 (3, 70)	0.00637063	0.12	0.105 (0.03)	3.192	0.002	-0.019 (0.02)	-1.165	0.248	0.005 (0.01)	0.961	0.34
DERS: Clarity	33+	Females	2.61 (3, 95)	0.0563003	0.05	0.121 (0.04)	2.782	0.007	0.01 (0.01)	0.993	0.323	-0.007 (0)	-1.728	0.087
	33+	Males	2.47 (3, 90)	0.067293	0.05	0.033 (0.04)	0.768	0.445	-0.025 (0.01)	-1.805	0.074	0.011 (0.01)	1.541	0.127
	50+	Females	0.39 (3, 105)	0.763238	-0.02	0.057 (0.05)	1.067	0.289	0.007 (0.01)	0.469	0.64	0 (0.01)	0.045	0.964
	50+	Males	0.03 (3, 104)	0.992089	-0.03	0.015 (0.06)	0.228	0.82	-0.003 (0.02)	-0.136	0.892	-0.001 (0.01)	-0.057	0.955
	65+	Females	1.55 (3, 78)	0.20846	0.02	0.069 (0.05)	1.353	0.18	-0.019 (0.02)	-1.07	0.288	-0.003 (0.01)	-0.397	0.693
	65+	Males	1.71 (3, 70)	0.17261	0.03	-0.077 (0.06)	-1.211	0.23	-0.039 (0.02)	-2.075	0.042	-0.011 (0.01)	-1.013	0.314
DERS: Goals	33+	Females	0.27 (3, 95)	0.847561	-0.02	0.016 (0.03)	0.605	0.546	0.002 (0.01)	0.223	0.824	0.001 (0)	0.335	0.738
	33+	Males	1.76 (3, 90)	0.160039	0.02	0.024 (0.02)	0.958	0.34	-0.02 (0.02)	-1.32	0.19	0.001 (0)	0.321	0.749
	50+	Females	0.63 (3, 105)	0.594427	-0.01	0.019 (0.04)	0.526	0.6	0.002 (0.01)	0.149	0.882	-0.006 (0)	-1.371	0.173
	50+	Males	0.31 (3, 103)	0.820425	-0.02	-0.041 (0.04)	-0.927	0.356	-0.013 (0.02)	-0.655	0.514	0.001 (0.01)	0.226	0.822
	65+	Females	1.92 (3, 78)	0.133426	0.03	0.014 (0.03)	0.404	0.687	-0.028 (0.02)	-1.698	0.094	-0.01 (0.01)	-1.622	0.109
	65+	Males	2.33 (3, 70)	0.0817389	0.05	-0.085 (0.04)	-2.064	0.043	-0.043 (0.02)	-2.322	0.023	0.007 (0.01)	0.942	0.349
DERS: Impulse	33+	Females	0.8 (3, 95)	0.499256	-0.01	0.057 (0.04)	1.429	0.156	0.006 (0.01)	0.528	0.598	-0.001 (0)	-0.228	0.82
	33+	Males	1.65 (3, 90)	0.183858	0.02	0.013 (0.04)	0.287	0.775	-0.026 (0.01)	-1.947	0.055	-0.005 (0.01)	-0.773	0.441
	50+	Females	0.14 (3, 105)	0.935506	-0.02	-0.028 (0.05)	-0.599	0.551	0 (0.01)	-0.006	0.995	0.003 (0.01)	0.441	0.66
	50+	Males	0.06 (3, 104)	0.978802	-0.03	-0.017 (0.07)	-0.254	0.8	-0.008 (0.02)	-0.381	0.704	0.005 (0.02)	0.341	0.734
	65+	Females	1.6 (3, 78)	0.195474	0.02	0.065 (0.05)	1.42	0.16	-0.021 (0.02)	-1.244	0.217	-0.002 (0.01)	-0.207	0.837
	65+	Males	2.04 (3, 70)	0.116313	0.04	-0.112 (0.06)	-1.914	0.06	-0.039 (0.02)	-2.226	0.029	0.007 (0.01)	0.653	0.516
DERS: Non-acceptance	33+	Females	2.75 (3, 95)	0.0471724	0.05	0.087 (0.03)	2.593	0.011	0.008 (0.01)	0.867	0.388	-0.002 (0)	-0.524	0.602
	33+	Males	3.3 (3, 90)	0.024024	0.07	-0.028 (0.04)	-0.807	0.422	-0.029 (0.01)	-2.17	0.033	0.012 (0.01)	2.307	0.023
	50+	Females	0.03 (3, 105)	0.993073	-0.03	-0.007 (0.04)	-0.178	0.859	0.001 (0.01)	0.087	0.931	-0.001 (0.01)	-0.186	0.853
	50+	Males	0.22 (3, 104)	0.879587	-0.02	-0.037 (0.05)	-0.703	0.484	-0.009 (0.02)	-0.491	0.624	0.004 (0.01)	0.498	0.619
	65+	Females	2.43 (3, 78)	0.0713234	0.05	0.066 (0.03)	2.098	0.039	-0.015 (0.02)	-0.837	0.405	-0.002 (0)	-0.342	0.733
	65+	Males	1.56 (3, 70)	0.206032	0.02	-0.058 (0.04)	-1.52	0.133	-0.033 (0.02)	-1.981	0.051	0.004 (0.01)	0.664	0.509
DERS: Strategy	33+	Females	4 (3, 95)	0.00989982	0.08	0.107 (0.03)	3.43	<0.001	0.009 (0.01)	0.864	0.39	-0.005 (0)	-1.482	0.142
	33+	Males	1.91 (3, 90)	0.133829	0.03	-0.026 (0.05)	-0.576	0.566	-0.028 (0.01)	-2.023	0.046	-0.007 (0.01)	-0.858	0.393
	50+	Females	0.19 (3, 105)	0.905385	-0.02	0.003 (0.04)	0.066	0.948	-0.002 (0.02)	-0.127	0.899	-0.004 (0.01)	-0.704	0.483
	50+	Males	0.22 (3, 104)	0.882442	-0.02	-0.054 (0.09)	-0.611	0.543	-0.012 (0.02)	-0.579	0.564	0 (0.01)	-0.011	0.992
	65+	Females	1.45 (3, 78)	0.2347	0.02	0.032 (0.06)	0.567	0.573	-0.022 (0.02)	-1.222	0.225	0.005 (0.01)	0.578	0.565
	65+	Males	1.26 (3, 70)	0.295854	0.01	-0.057 (0.05)	-1.051	0.297	-0.03 (0.02)	-1.765	0.082	-0.003 (0.01)	-0.305	0.761
MoCA: Executive functions
DERS: Awareness	33+	Females	0.31 (3, 95)	0.817741	-0.02	0.024 (0.04)	0.551	0.583	0.017 (0.02)	0.893	0.374	-0.002 (0.01)	-0.361	0.719
	33+	Males	1.02 (3, 90)	0.387072	0	0.029 (0.04)	0.82	0.414	-0.025 (0.02)	-1.098	0.275	0.012 (0.01)	1.652	0.102
	50+	Females	0.32 (3, 105)	0.813502	-0.02	-0.01 (0.04)	-0.256	0.798	-0.016 (0.02)	-0.837	0.404	-0.003 (0.01)	-0.481	0.631
	50+	Males	0.25 (3, 104)	0.861042	-0.02	0.031 (0.04)	0.761	0.449	-0.008 (0.02)	-0.362	0.718	0.001 (0.01)	0.172	0.864
	65+	Females	0.85 (3, 78)	0.469533	-0.01	0.063 (0.05)	1.223	0.225	-0.025 (0.03)	-0.857	0.394	0.004 (0.01)	0.417	0.678
	65+	Males	2.33 (3, 70)	0.0813175	0.05	0.032 (0.07)	0.466	0.643	-0.084 (0.03)	-2.455	0.017	-0.004 (0.01)	-0.391	0.697
DERS: Clarity	33+	Females	0.82 (3, 95)	0.488438	-0.01	0.093 (0.07)	1.246	0.216	0.023 (0.02)	1.334	0.185	-0.002 (0.01)	-0.215	0.83
	33+	Males	0.21 (3, 90)	0.886317	-0.03	0.005 (0.07)	0.072	0.943	-0.013 (0.02)	-0.554	0.581	0.007 (0.01)	0.56	0.577
	50+	Females	0.7 (3, 105)	0.551844	-0.01	0.081 (0.08)	1.058	0.293	-0.008 (0.02)	-0.415	0.679	0.009 (0.01)	0.63	0.53
	50+	Males	0.19 (3, 104)	0.901617	-0.02	0.052 (0.08)	0.636	0.526	-0.005 (0.02)	-0.206	0.837	-0.001 (0.01)	-0.053	0.957
	65+	Females	0.45 (3, 78)	0.714516	-0.02	0.018 (0.09)	0.2	0.842	-0.034 (0.03)	-1.044	0.3	-0.008 (0.01)	-0.619	0.538
	65+	Males	2.1 (3, 70)	0.107608	0.04	-0.034 (0.13)	-0.273	0.786	-0.082 (0.04)	-2.198	0.031	0.005 (0.02)	0.221	0.826
DERS: Goals	33+	Females	0.95 (3, 95)	0.419971	0	0.039 (0.04)	0.89	0.376	0.022 (0.02)	1.295	0.199	0.003 (0)	0.727	0.469
	33+	Males	0.82 (3, 90)	0.48481	-0.01	-0.057 (0.04)	-1.357	0.178	-0.032 (0.03)	-1.244	0.217	-0.006 (0.01)	-0.846	0.4
	50+	Females	1.59 (3, 105)	0.197228	0.02	-0.063 (0.05)	-1.224	0.224	-0.031 (0.02)	-1.466	0.146	-0.007 (0.01)	-1.077	0.284
	50+	Males	0.95 (3, 103)	0.421355	0	-0.08 (0.06)	-1.447	0.151	-0.031 (0.03)	-1.201	0.232	-0.002 (0.01)	-0.261	0.795
	65+	Females	0.52 (3, 78)	0.673148	-0.02	-0.042 (0.06)	-0.685	0.496	-0.032 (0.03)	-1.092	0.278	-0.004 (0.01)	-0.369	0.713
	65+	Males	4.22 (3, 70)	0.00843952	0.12	-0.115 (0.08)	-1.441	0.154	-0.126 (0.04)	-3.496	<0.001	0.031 (0.01)	2.188	0.032
DERS: Impulse	33+	Females	1.05 (3, 95)	0.375474	0	0.089 (0.07)	1.339	0.184	0.025 (0.02)	1.401	0.164	0.001 (0.01)	0.081	0.936
	33+	Males	0.65 (3, 90)	0.587349	-0.01	0.005 (0.08)	0.067	0.947	-0.015 (0.02)	-0.648	0.518	-0.013 (0.01)	-1.229	0.222
	50+	Females	0.79 (3, 105)	0.499729	-0.01	-0.017 (0.07)	-0.251	0.802	-0.023 (0.02)	-1.111	0.269	-0.01 (0.01)	-1.056	0.293
	50+	Males	0.21 (3, 104)	0.889072	-0.02	-0.026 (0.09)	-0.303	0.763	-0.018 (0.03)	-0.701	0.485	0.013 (0.02)	0.661	0.51
	65+	Females	0.93 (3, 78)	0.430439	0	-0.102 (0.08)	-1.246	0.217	-0.038 (0.03)	-1.285	0.203	-0.006 (0.02)	-0.338	0.736
	65+	Males	4.95 (3, 70)	0.00358167	0.14	-0.111 (0.11)	-1.005	0.318	-0.096 (0.03)	-2.892	0.005	0.059 (0.02)	2.792	0.007
DERS: Non-acceptance	33+	Females	6.69 (3, 95)	0.000381087	0.15	0.197 (0.05)	3.731	<0.001	0.034 (0.01)	2.322	0.022	-0.002 (0.01)	-0.285	0.776
	33+	Males	1.19 (3, 90)	0.319765	0.01	-0.079 (0.06)	-1.32	0.19	-0.023 (0.02)	-0.983	0.328	0.014 (0.01)	1.593	0.115
	50+	Females	0.28 (3, 105)	0.840579	-0.02	0.015 (0.05)	0.283	0.777	-0.014 (0.02)	-0.709	0.48	0.003 (0.01)	0.287	0.775
	50+	Males	0.96 (3, 104)	0.416905	0	-0.004 (0.07)	-0.055	0.956	-0.005 (0.02)	-0.2	0.842	-0.017 (0.01)	-1.596	0.114
	65+	Females	0.55 (3, 78)	0.647363	-0.02	0.021 (0.06)	0.356	0.723	-0.032 (0.03)	-0.99	0.325	-0.007 (0.01)	-0.804	0.424
	65+	Males	3.81 (3, 70)	0.0136805	0.1	-0.079 (0.07)	-1.075	0.286	-0.094 (0.03)	-2.895	0.005	0.027 (0.01)	2.137	0.036
DERS: Strategy	33+	Females	1.25 (3, 95)	0.294357	0.01	0.079 (0.05)	1.448	0.151	0.025 (0.02)	1.447	0.151	0 (0.01)	0.078	0.938
	33+	Males	0.35 (3, 90)	0.787106	-0.02	0.063 (0.08)	0.812	0.419	-0.004 (0.02)	-0.179	0.858	-0.006 (0.01)	-0.441	0.66
	50+	Females	0.85 (3, 105)	0.469284	0	-0.061 (0.06)	-1.027	0.307	-0.028 (0.02)	-1.31	0.193	-0.004 (0.01)	-0.46	0.646
	50+	Males	0.72 (3, 104)	0.5414	-0.01	0.148 (0.11)	1.306	0.195	0.007 (0.03)	0.274	0.785	-0.013 (0.01)	-1.226	0.223
	65+	Females	0.4 (3, 78)	0.753352	-0.02	-0.02 (0.1)	-0.194	0.846	-0.032 (0.03)	-0.994	0.323	-0.004 (0.02)	-0.236	0.814
	65+	Males	2.81 (3, 70)	0.0454771	0.07	-0.002 (0.11)	-0.02	0.984	-0.08 (0.03)	-2.41	0.019	0.023 (0.02)	1.389	0.169
Summary: The table shows the main indicators of moderating models of the effect of individual domains of ER difficulties on the relationship between stress and cognition and the values of both main effects (ER and stress) and the interaction effect. While there was almost no evidence of a moderating nor direct effects in women, we observed a distinct age-dependent role of ER on the relationship b…
Abbreviations: MoCA: Montreal Cognitive Assessment DERS: Difficulties in Emotion Regulation Scale DV: dependent variable IV: independent variable DF: degrees of freedom

## Sheet: T7
Supplementary Table T7. Simple slopes of significant moderation effects
MoCA domain (DV)	DERS domain (IV)	Age group	Sex	DERS value	Estimate [95% CI]	SE	t	P
Executive functions	Goals	65+	Males	-1 SD	-0.18 [-0.28, -0.07]	0.05	-3.468	0.001
				Mean	-0.1 [-0.17, -0.04]	0.03	-3.125	0.003
				+1 SD	-0.03 [-0.11, 0.06]	0.04	-0.638	0.525
	Impulse	65+	Males	-1 SD	-0.2 [-0.31, -0.09]	0.06	-3.583	0.001
				Mean	-0.09 [-0.15, -0.02]	0.03	-2.727	0.008
				+1 SD	0.02 [-0.07, 0.12]	0.05	0.485	0.629
	Non-acceptance	65+	Males	-1 SD	-0.17 [-0.27, -0.07]	0.05	-3.285	0.002
				Mean	-0.1 [-0.16, -0.03]	0.03	-2.992	0.004
				+1 SD	-0.03 [-0.11, 0.06]	0.04	-0.656	0.514
Visuospatial abilities	Non-acceptance	33+	Males	-1 SD	-0.05 [-0.08, -0.01]	0.02	-2.905	0.005
				Mean	-0.02 [-0.05, 0]	0.01	-1.644	0.104
				+1 SD	0 [-0.03, 0.04]	0.02	0.079	0.937
Language	Goals	50+	Males	-1 SD	-0.01 [-0.04, 0.03]	0.02	-0.498	0.619
				Mean	-0.03 [-0.07, 0]	0.02	-2.129	0.036
				+1 SD	-0.06 [-0.1, -0.02]	0.02	-2.776	0.007
	Impulse	50+	Males	-1 SD	0.03 [-0.02, 0.07]	0.02	1.121	0.265
				Mean	-0.01 [-0.04, 0.01]	0.01	-0.933	0.353
				+1 SD	-0.05 [-0.09, -0.01]	0.02	-2.488	0.014
	Non-acceptance	50+	Males	-1 SD	0.01 [-0.03, 0.05]	0.02	0.457	0.649
				Mean	-0.02 [-0.05, 0.01]	0.01	-1.21	0.229
				+1 SD	-0.04 [-0.08, -0.01]	0.02	-2.269	0.025
	Non-acceptance	65+	Males	-1 SD	-0.1 [-0.15, -0.04]	0.03	-3.513	0.001
				Mean	-0.05 [-0.09, -0.02]	0.02	-2.976	0.004
				+1 SD	-0.01 [-0.05, 0.04]	0.02	-0.346	0.73
	Strategy	50+	Males	-1 SD	0.01 [-0.03, 0.04]	0.02	0.35	0.727
				Mean	-0.02 [-0.05, 0.01]	0.02	-1.295	0.198
				+1 SD	-0.05 [-0.09, -0.01]	0.02	-2.478	0.015
Attention	Goals	50+	Males	-1 SD	-0.02 [-0.1, 0.06]	0.04	-0.542	0.589
				Mean	-0.09 [-0.16, -0.01]	0.04	-2.363	0.02
				+1 SD	-0.15 [-0.25, -0.05]	0.05	-3.091	0.003
	Non-acceptance	50+	Males	-1 SD	0.07 [-0.02, 0.15]	0.04	1.521	0.131
				Mean	-0.03 [-0.1, 0.03]	0.03	-1.021	0.309
				+1 SD	-0.13 [-0.22, -0.05]	0.04	-3.072	0.003
	Strategy	50+	Males	-1 SD	0 [-0.09, 0.09]	0.04	0.017	0.987
				Mean	-0.05 [-0.12, 0.02]	0.04	-1.395	0.166
				+1 SD	-0.1 [-0.19, -0.01]	0.04	-2.312	0.023
Memory	Awareness	33+	Females	-1 SD	0.01 [-0.06, 0.07]	0.03	0.168	0.867
				Mean	-0.04 [-0.08, 0.01]	0.02	-1.647	0.103
				+1 SD	-0.08 [-0.14, -0.02]	0.03	-2.712	0.008
	Goals	50+	Males	-1 SD	0 [-0.12, 0.11]	0.06	-0.045	0.964
				Mean	-0.09 [-0.19, 0.01]	0.05	-1.777	0.078
				+1 SD	-0.18 [-0.32, -0.04]	0.07	-2.634	0.01
	Non-acceptance	50+	Males	-1 SD	0.08 [-0.04, 0.21]	0.06	1.33	0.186
				Mean	-0.02 [-0.11, 0.07]	0.05	-0.404	0.687
				+1 SD	-0.12 [-0.24, 0]	0.06	-1.958	0.053
Summary: Simple slopes analysis provided more detailed insight into the revealed moderating role of ER difficulties on the relationship between stress and cognition across age groups (analysis was only conducted for models demonstrating overall significance (see Suppl. Table T6)). In the 50+ years group, results showed that a significant negative relationship between stress and cognition (specifi…
Abbreviations: MoCA: Montreal Cognitive Assessment DERS: Difficulties in Emotion Regulation Scale DV: dependent variable IV: independent variable CI: confidence interval SE: standard error of mean
